# Supplementary material for: Evolution of (p)ppGpp-HPRT regulation through diversification of an allosteric oligomeric interaction
Source: eLife. 2019 Sep 25;8:e47534. doi: 10.7554/eLife.47534 (PMC6783271; doi:10.7554/eLife.47534)
Supplement: Figure 8—source data 1. [file elife-47534-fig8-data1.csv]

>tr|A1JHV8|A1JHV8_YERE8_Guanylate_kinase_OS_Yersinia_enterocolitica_serotype_O:8_/_biotype_1B_(strain_NCTC_13174_/_8081)_OX_393305_GN_gmk_PE_3_SV_1 ---------------MVQGTLYIVSAPSGAGKSSLIQALLKTQPLYD------TQVSISHTTRAKRPGENHGEHYFFVSKEEFCQMIDDDAFLEHAKVFENYYGTSRLAIEQVLATGVDVFLDIDWQGAQQIR--AKMPT--ARSIFILPPSKEELDRRLRGRGQDSEEVIAKRMAQAVAEMTHYAE---YDYLIVNDDFNLALSDLKTIIRAERLRLG-------------------RQKQRHDALITKL…
>sp|Q72ID5|KGUA_THET2_Guanylate_kinase_OS_Thermus_thermophilus_(strain_HB27_/_ATCC_BAA-163_/_DSM_7039)_OX_262724_GN_gmk_PE_3_SV_1 ----------------MRGRLFVMTGASGVGKGTVRAKVLER---TR------LFYSISMTTRPPRPGEVDGVDYYFVDRPTFEALVREDGFLEYAEYVGHLYGTPRAPVERALSRGEDVLLEIEVQGALQVK--RAVPE--AVLIFLLPPSLSELKRRLVYRGKDSPEKIQKRLEQAEWEIRNAHL---FDYVVVNDVLEEAVADFLAILTAERRRSG-------------------RMGEALEMALRRDLALEAELDEILRRRYGGT…
>tr|A0A0Z8F7Y4|A0A0Z8F7Y4_STRSU_Guanylate_kinase_OS_Streptococcus_suis_OX_1307_GN_gmk_PE_3_SV_1 --------------MKERGLLIVFSGPSGVGKGTVRKEIFES-SDNK------FEYSVSMTTRPQRPGEVDGVDYFFRSREEFEDLIRQGQMLEYAEYVGNYYGTPLTYVNETLDKGIDVFLEIEVQGALQVK--KKVPD--GVFIFLTPPDLEELQDRLIGRGTDSEEIIAQRIERAKEEIALMRE---YDYAVVNDEVPLAAERVKRIIEAEHFRVD-------------------RVIGRYDEMIREQIAER----------------
>sp|P0DB95|KGUA_STRPQ_Guanylate_kinase_OS_Streptococcus_pyogenes_serotype_M3_(strain_SSI-1)_OX_193567_GN_gmk_PE_3_SV_1 --------------MSERGLLIVFSGPSGVGKGTVRQEIFST-PDHK------FEYSVSMTTRPQRPGEVDGVDYFFRTREEFEELIKTGQMLEYAEYVGNYYGTPLTYVNETLDKGIDVFLEIEVQGALQVK--SKVPD--GVFVFLTPPDLDELEDRLVGRGTDSQEVIAQRIERAKEEIALMRE---YDYAVVNDEVALAAERVKRIIETEHFRVE-------------------RVIGRYDKMIKITKNPFKAK-------------
>tr|A0A0T7K2C0|A0A0T7K2C0_STREE_Guanylate_kinase_OS_Streptococcus_pneumoniae_OX_1313_GN_gmk_PE_3_SV_1 --------------MADRGLLIVFSGPSGVGKGTVRREIFES-SENQ------FQYSVSMTTRAQRPGEVDGVDYFFRTREEFEELIRQGQMLEYAEYVGNYYGTPLTYVNETLDKGIDVFLEIEVQGALQVK--KKVPD--AVFIFLTPPDLDELQDRLVGRGTDSAEVIAQRIEKAKEEIALMRE---YDYAIVNDQVSLAAERVKRVIEAEHFRVD-------------------RVIGHYQEMLPKSPTTR----------------
>sp|Q8DVK6|KGUA_STRMU_Guanylate_kinase_OS_Streptococcus_mutans_serotype_c_(strain_ATCC_700610_/_UA159)_OX_210007_GN_gmk_PE_3_SV_1 --------------MSERGLLIVFSGPSGVGKGTVRQEIFST-PDHQ------FEYSVSMTTRPQRLGEIDGVDYFFRTREEFEELIKQGQMLEYAEYVGNYYGTPLTYVNETLDKGIDVFLEIEVQGALQVK--QKVPD--GVFIFLTPPDLAELKDRLVGRGTDSQEVIAQRIERAKEEIALMRE---YDYAVVNDEVKLAAERVKHIIETEHFRVE-------------------RVIGRYHKMINEELPLPLR------------…
>sp|P0C0M9|KGUA_STAES_Guanylate_kinase_OS_Staphylococcus_epidermidis_(strain_ATCC_12228)_OX_176280_GN_gmk_PE_3_SV_1 -------------MDKEKGLLIVLSGPSGVGKGTVRKKIFED-PTTS------YKYSISMTTRHMREGEIDGVDYFFKTKEEFEALIKDDQFIEYAQYVGNYYGTPVQYVKDTMEEGHDVFLEIEVEGAKQVR--KKFPD--ALFIFLAPPSLDDLKERLVGRGTESDEKIQSRVNEARKEVEMMNL---YDYVVVNDEVELAKNRIQSIVEAEHLKRE-------------------RIEAKYRKMLLEVKK------------------
>sp|Q2FHM9|KGUA_STAA3_Guanylate_kinase_OS_Staphylococcus_aureus_(strain_USA300)_OX_367830_GN_gmk_PE_3_SV_1 -------------MDNEKGLLIVLSGPSGVGKGTVRKRIFED-PSTS------YKYSISMTTRQMREGEVDGVDYFFKTRDAFEALIKDDQFIEYAEYVGNYYGTPVQYVKDTMDEGHDVFLEIEVEGAKQVR--KKFPD--ALFIFLAPPSLEHLRERLVGRGTESDEKIQSRINEARKEVEMMNL---YDYVVVNDEVELAKNRIQCIVEAEHLKRE-------------------RVEAKYRKMILEAKK------------------
>sp|Q92QZ2|KGUA_RHIME_Guanylate_kinase_OS_Rhizobium_meliloti_(strain_1021)_OX_266834_GN_gmk_PE_3_SV_1 ----MKPATVSPIKIARRGLMLVISSPSGAGKSTIARNLLEA--DPD------LSISVSVTTRSRRPSEIEGRHYFFKSIREFEALRATDSLLEWAEVHGNYYGTPRDAVEKAMGEGRDMLFDIDWQGAQQLQ--EKMAG-DVVSIFILPPSMAELQSRLHRRAEDSEEVIATRLANSRAEIEHWRE---YDYIVVNDDLDRAFSSVRAIVEAERLRRD-------------------RRPGLF-EFVNGLLTENPL--------------
>sp|P60548|KGUA_SHIFL_Guanylate_kinase_OS_Shigella_flexneri_OX_623_GN_gmk_PE_3_SV_1 ---------------MAQGTLYIVSAPSGAGKSSLIQALLKTQPLYD------TQVSVSHTTRQPRPGEVHGEHYFFVNHDEFKEMISRDAFLEHAEVFGNYYGTSREAIEQVLATGVDVFLDIDWQGAQQIR--QKMPH--ARSIFILPPSKIELDRRLRGRGQDSEEVIAKRMAQAVAEMSHYAE---YDYLIVNDDFDTALTDLKTIIRAERLRMS-------------------RQKQRHDALISKLLAD-----------------
>sp|Q8Z2H9|KGUA_SALTI_Guanylate_kinase_OS_Salmonella_typhi_OX_90370_GN_gmk_PE_3_SV_1 ---------------MAQGTLYIVSAPSGAGKSSLIQALLKTQPLYD------TQVSVSHTTRAPRPGEVHGEHYFFVNHDEFKTMIGREAFLEHAEVFGNYYGTSRETIEQVLATGVDVFLDIDWQGAQQIR--EKMPQ--ARSIFILPPSKIELDRRLRGRGQDSEEVIAKRMAQAVAEMSHYAE---YDYLIVNDDFDTALSDLKTIIRAERLRMS-------------------RQKQRHDALISKLLAD-----------------
>tr|A0A100V8R8|A0A100V8R8_SALER_Guanylate_kinase_OS_Salmonella_enterica_OX_28901_GN_gmk_PE_3_SV_1 ---------------MAQGTLYIVSAPSGAGKSSLIQALLKTQPLYD------TQVSVSHTTRAPRPGEVHGEHYFFVNHDEFRAMIGRDAFLEHAEVFGNYYGTSRETIEQVLASGVDVFLDIDWQGAQQIR--QKMPH--ARSIFILPPSKIELDRRLRGRGQDSEDVIAKRMAQAVAEMSHYAE---YDYLIVNDDFDTALGDLKTIIRAERLRMS-------------------RQKQRHDALISKLLAD-----------------
>sp|P15454|KGUA_YEAST_Guanylate_kinase_OS_Saccharomyces_cerevisiae_(strain_ATCC_204508_/_S288c)_OX_559292_GN_GUK1_PE_1_SV_2 -----------------MSRPIVISGPSGTGKSTLLKKLFAEYPDS-------FGFSVSSTTRTPRAGEVNGKDYNFVSVDEFKSMIKNNEFIEWAQFSGNYYGSTVASVKQVSKSGKTCILDIDMQGVKSVK---AIPELNARFLFIAPPSVEDLKKRLEGRGTETEESINKRLSAAQAELA-YAETGAHDKVIVNDDLDKAYKELKDFIFAEK--------------------------------------------------------
>sp|Q3J2A5|KGUA_RHOS4_Guanylate_kinase_OS_Rhodobacter_sphaeroides_(strain_ATCC_17023_/_2.4.1_/_NCIB_8253_/_DSM_158)_OX_272943_GN_gmk_PE_3_SV_1 --------------MARRGLLLILSSPSGAGKSTLSKRLTAW--DPS------IRFSVSATTRAPRPGEVDGRDYYFRTRDEFIAAVEAGEMLEHAEVFGNFYGSPKAPVEKALEQGHDTLFDIDWQGGQQIRNSSLGRD--VVSIFVLPPSIGELDRRLRSRAQDSEEVIATRMARSKDEISHWAE---YDYVLVNRDLDLAEEQLKMILSAERLRRD-------------------RQPDLM-DFVRGLNGEFE…
>sp|Q1MJ02|KGUA_RHIL3_Guanylate_kinase_OS_Rhizobium_leguminosarum_bv._viciae_(strain_3841)_OX_216596_GN_gmk_PE_3_SV_1 ----MKPAKSSPVQIARRGLMLVISSPSGAGKSTIARTLLET--DRQ------IGLSVSVTTRQRRPSEVEDVHYHFKSVREFERLRDSDALLEWAEVHGNFYGTPREPVEQAMGEGRDMLFDIDWQGAQQLQ--EKMSA-DVVSIFVLPPTMTELQSRLHRRAEDSEEVIQTRLANSRAEIAHWRE---YDYVIVNDDLNAALDAVQSIVKAERLRRD-------------------RRHGMF-DFVRELLEETPSL-------------
>sp|Q4ZZY8|KGUA_PSEU2_Guanylate_kinase_OS_Pseudomonas_syringae_pv._syringae_(strain_B728a)_OX_205918_GN_gmk_PE_3_SV_1 -------------MTHITGTLYIISAPSGAGKTSLVKALMDAQQEPQHGAQAKIRVSVSHTTRAMRPGEVDGVNYNFVDRATFLSMIEHGDFLEQAEVFGNLYGTSQSHLQQTLDEGHDLILEIDWQGARQVR--AQMPQ--ARSIFILPPTQQALRQRLTNRGQDSDEIIEARMREAVSEMSHYSE---YEYVVVNDDFAGALEDLKAIFRANRLTQQ-------------------HQQEQYSELFQELLA------------------
>tr|A0A0N9W816|A0A0N9W816_PSEFL_Guanylate_kinase_OS_Pseudomonas_fluorescens_OX_294_GN_gmk_PE_3_SV_1 -------------MTHSTGTLYIISAPSGAGKTSLVKALIDA--EPQ------IRVSVSHTTRAMRPGEVNGVNYHFVDREEFVKMAEHGDFLERAEVFGNLYGTSQSYLQQTLDEGHDLILEIDWQGAEQVR--KLMPQ--ARSIFILPPSQQALRQRLTNRGQDSDEIIEGRMREAVSEMSHYVD---YDYLIINDDFAHALDDLKAIFRASQLQQK-------------------RQQQRFGKLLAELLG------------------
>sp|Q9HTM2|KGUA_PSEAE_Guanylate_kinase_OS_Pseudomonas_aeruginosa_(strain_ATCC_15692_/_DSM_22644_/_CIP_104116_/_JCM_14847_/_LMG_12228_/_1C_/_PRS_101_/_PAO1)_OX_208964_GN_gmk_PE_3_SV_1 ----------------MSGTLYIVSAPSGAGKTSLVKALLDA--APE------VRVSVSHTTRGMRPGEVDGVNYHFTSREEFLAMLERNEFLEHAEVFGNLYGTSQRWVEKTLAEGLDLILEIDWQGAQQVR--RLMPE--AQSIFILPPSQEALRQRLTNRGQDSDEVIERRMREAVSEMSHYVE---YDHLVINDDFAHALDDLKAIFRARQL…
>sp|Q9JYB5|KGUA_NEIMB_Guanylate_kinase_OS_Neisseria_meningitidis_serogroup_B_(strain_MC58)_OX_122586_GN_gmk_PE_3_SV_1 ------------MSAYRKGNIFIISAASGTGKTTLVSRLLAN--HNG------LRVSVSHTTRPPREGEANGVHYHFVSKEEFESLIAQEAFLEYADVFGNYYGTGAEGVNALAAAGYDVILEIDVQGAAQVR--DALPE--AVGIFILPPSFDVLAARLNGRGTDSREVIQRRLSKARHEIEQSVL---FDFVVVNDDLARAEEDLRHIVNACRLKRS-------------------RQLGFIADLLENS--------------------
>sp|Q5F775|KGUA_NEIG1_Guanylate_kinase_OS_Neisseria_gonorrhoeae_(strain_ATCC_700825_/_FA_1090)_OX_242231_GN_gmk_PE_3_SV_1 ------------MSAYRKGNIFIISAASGTGKTTLVSRLLAN--HNG------LRVSVSHTTRPPREGEANGVHYHFVSKEEFESLIAQEAFLEYADVFGNYYGTSTEGVNALAAAGYDVILEIDVQGAAQVR--NALPE--AVGIFILPPSFDVLAARLKGRGTDSREVIQRRLSKARHEIEQSVL---FDFVVVNDDLEKAEGDLLHIVNACRLKRS-------------------RQLGFIADLLENS--------------------
>sp|Q64520|KGUA_MOUSE_Guanylate_kinase_OS_Mus_musculus_OX_10090_GN_Guk1_PE_1_SV_2 ---------------MAGPRPVVLSGPSGAGKSTLLKKLFQE-HSSI------FGFSVSHTTRNPRPGEEDGKDYYFVTREMMQRDIAAGDFIEHAEFSGNLYGTSKEAVRAVQAMNRICVLDVDLQGVRSIKKTDLCPI----YIFVQPPSLDVLEQRLRLRNTETEESLAKRLAAARTDMESSKEPGLFDLVIINDDLDKAYATLKQAL-SEEIKKA-------------------QGTGHA---------------------------
>sp|Q71YI9|KGUA_LISMF_Guanylate_kinase_OS_Listeria_monocytogenes_serotype_4b_(strain_F2365)_OX_265669_GN_gmk_PE_3_SV_1 --------------MTERGLLIVLSGPSGVGKGTVREAVFKD-PETS------FDYSISMTTRLPREGEQDGVDYYFRSREVFEQAIKDGKMLEYAEYVGNYYGTPLEYVEEKLAAGVDIFLEIEVQGAMQVR--KAMPE--GIFIFLTPPDLSELKNRIIGRGTESMEVVEERMETAKKEIEMMAS---YDYAVVNDVVANAVQKIKGIVETEHLKTE-------------------RVIHRYKKMLEGLQ-------------------
>sp|Q5WV30|KGUA_LEGPL_Guanylate_kinase_OS_Legionella_pneumophila_(strain_Lens)_OX_297245_GN_gmk_PE_3_SV_1 ------------MVSDNSGNLYIVAAPSGGGKTSLVKKLIEM--VGE------IEVSVSHTTRPMRPGEKEGVDYFFIDEEQFISMVNEGAFIEHAKVFNHWYGTSVAQINKRLQFGIDVVLDIDWQGAEQIR--HAYPD--AVSVFIIPPSLDALKERLMNRRQDKDNVISERMTKAQDELGHYPE---FDYLIVNDDFEKAAMELQSIVIANRLRIE-------------------KQANKQAKLLSFLLSSQ----------------
>tr|A0A222P4Q7|A0A222P4Q7_9GAMM_Guanylate_kinase_OS_Legionella_clemsonensis_OX_1867846_GN_gmk_PE_3_SV_1 ------------MAVTTRGNLIIVAAPSGGGKTSLVKKLAAN--VEN------VAISVSHTTRNKRPGEQDGVDYFFVDEQRFLKMISEHAFVEYARVFNHYYGTSVAQITTRLESGVDVLLDIDWQGAQQIR--RLFPE--AVSVFIVPPSLDALKQRLHGRRQDNEEIIKERMKRAQDELAHYTE---FDYLIVNDDFEKAAAELQAIVVANRLKTE-------------------RQSQHQRKLLSFLLSSQ----------------
>tr|A0A336JCK9|A0A336JCK9_KLEPN_Guanylate_kinase_OS_Klebsiella_pneumoniae_OX_573_GN_gmk_3_PE_3_SV_1 ---------------MAQGTLYIVSAPSGAGKSSLIQALLKTQPLYD------TQVSVSHTTRQPRPGEVHGEHYFFVDHDEFRAMIGRDAFLEHAEVFGNYYGTSRETIEQVLATGVNVFLDIDWQGAQQIR--KKMPD--SRSIFILPPSKDELDRRLRGRGQDSEEVIAKRMEQAVAEMSHYAE---YDYLIVNDDFDAALSDLKTILRAERLRMS-------------------RQKQRHDALITKLLAD-----------------
>tr|A0A383KK39|A0A383KK39_KLEPN_Guanylate_kinase_OS_Klebsiella_pneumoniae_OX_573_GN_gmk_2_PE_3_SV_1 ---------------MIQGTLYIVSAPSGAGKSSLIQALLKTQPLYD------TQVSVSHTTRPMRPGENHGEHYFFVTEEEFKSMIASGDFIEHACVFGNYYGTSGKVIKQILASGVDVFLDIDWQGAQQVR--KKMPE--ARSIFILPPSKEELYRRLRGRGQDSEEVIAKRMSQAVSEMEHFNE---YDYLLINDDFNTALADLQSIIRSEKLRLD-------------------RQTLRHGDLISKLLAD-----------------
>tr|A0A333FI16|A0A333FI16_KLEPN_Guanylate_kinase_OS_Klebsiella_pneumoniae_OX_573_GN_gmk_1_PE_3_SV_1 ---------------MTQGTLYIVSAPSGAGKSSLIQALLKTQPLYD------TQVSVSHTTRGIRPGEVHGEHYFFTTEDEFKSMIGRNEFLEHACVFGNYYGTARKTVEDILNSGVDVFLDIDWQGARQIR--EQMPA--ARSIFILPPSREELLRRLRGRGQDTDEVIAGRMAQAVSEMQHYGE---YDYLIVNDDFNVALTDLQTIIRAERLRSG-------------------RQVQRHDALIAKLLAQ-----------------
>tr|A0A331W8I5|A0A331W8I5_KLEPN_Guanylate_kinase_OS_Klebsiella_pneumoniae_OX_573_GN_gmk_PE_3_SV_1 ----------------MSGLLFVVSAASGTGKTSLVKALLDR--VSN------LHVSVSHTTRGQRPGELDGVHYHFTTKDEFLDQVNQGGFIEYAEVFGNYYGTSQATVKQQLAQGHDVLLEIDWQGAEQVR--KLFPE--SKQIFILPPTQFDLRQRLSNRGTDSVEVIEHRLSCAVEDMQHYVN---FDYIIINDDFNKALHELEAVITANRLVLS-------------------QQAKRHQNLIQDLITPQPKQE------------
>sp|Q16774|KGUA_HUMAN_Guanylate_kinase_OS_Homo_sapiens_OX_9606_GN_GUK1_PE_1_SV_2 ---------------MSGPRPVVLSGPSGAGKSTLLKRLLQE-HSGI------FGFSVSHTTRNPRPGEENGKDYYFVTREVMQRDIAAGDFIEHAEFSGNLYGTSKVAVQAVQAMNRICVLDVDLQGVRNIKATDLRPI----YISVQPPSLHVLEQRLRQRNTETEESLVKRLAAAQADMESSKEPGLFDVVIINDSLDQAYAELKEALSEEIKKAQ-------------------RTGA-----------------------------
>sp|P60546|KGUA_ECOLI_Guanylate_kinase_OS_Escherichia_coli_(strain_K12)_OX_83333_GN_gmk_PE_1_SV_1 ---------------MAQGTLYIVSAPSGAGKSSLIQALLKTQPLYD------TQVSVSHTTRQPRPGEVHGEHYFFVNHDEFKEMISRDAFLEHAEVFGNYYGTSREAIEQVLATGVDVFLDIDWQGAQQIR--QKMPH--ARSIFILPPSKIELDRRLRGRGQDSEEVIAKRMAQAVAEMSHYAE---YDYLIVNDDFDTALTDLKTIIRAERLRMS-------------------RQKQRHDALISKLLAD-----------------
>tr|A0A132P657|A0A132P657_ENTFC_Guanylate_kinase_OS_Enterococcus_faecium_OX_1352_GN_gmk_PE_3_SV_1 --------------MSERGLLIVLSGPSGVGKGTVRKAIFES-EDND------FQYSISMTTRKMREGEVEGVDYFFRSKEEFESMIEAGEMLEYAEYVGNYYGTPLSYVNKTLDEGKDVFLEIEVQGAKQVK--EKVPD--GVFIFLTPPDLAELKSRIVGRGTDADEVIEERMKVAKEEIEMMAL---YDYAVVNDEVPLAVERIKNIIASEHFRVD-------------------RVIGKYIKMLKEM--------------------
>sp|Q82ZD5|KGUA_ENTFA_Guanylate_kinase_OS_Enterococcus_faecalis_(strain_ATCC_700802_/_V583)_OX_226185_GN_gmk_PE_3_SV_1 --------------MSERGLLIVLSGPSGVGKGTVRKAIFDS-EEND------FQYSISMTTRKQREGEVDGVDYYFRSREEFEAMIEAGEMLEYAEYVGNYYGTPLTYVNQTLDEGKDVFLEIEVQGAKQVK--DKVPD--GVFIFLTPPDLAELKSRIIGRGTDEMSVIEERMAVAREEIEMMAL---YDYAVVNDEVPLAVQRIKDIIASEHFRVD-------------------RVIGKYIKMLEEM--------------------
>sp|Q9RS38|KGUA_DEIRA_Guanylate_kinase_OS_Deinococcus_radiodurans_(strain_ATCC_13939_/_DSM_20539_/_JCM_16871_/_LMG_4051_/_NBRC_15346_/_NCIMB_9279_/_R1_/_VKM_B-1422)_OX_243230_GN_gmk_PE_3_SV_2 MMASAPQDRPAGTPPQGRGLLIVVTGASGVGKGTLRERWLAG---QD------VFYSTSWTTREPRPGEVNGRDYVFVSPAEFLAKAQQNGFLEHAQFVGNHYGTPIEPIEAALERGQDVVLEIEVEGAMQVK--DRMGE-QAILVFIMPPSLTELRRRLTGRATETPERIEKRLTRARDEIQAAHD---FRYVIVNDNLDRAVSEL…
>sp|Q83EL7|KGUA_COXBU_Guanylate_kinase_OS_Coxiella_burnetii_(strain_RSA_493_/_Nine_Mile_phase_I)_OX_227377_GN_gmk_PE_1_SV_1 ---------------MNKANLFIISAPSGAGKTSLVRALVKA--LAE------IKISISHTTRPKRPGDQEGVDYFFIDETRFQAMVKEGAFLEHATIYERHYGTEKDWVLRQLKAGRDVLLEIDWQGARQIR--ELFPP--ALSIFILPPSIEALRERLIKRRQDDTAIIEQRLALAREEMAHYKE---FDYLVVNDNFDQAVQNLIHIISAERLQRD-------------------VQEKKLSRLLAELVEKQ----------------
>tr|A0A243U6Q5|A0A243U6Q5_CITFR_Guanylate_kinase_OS_Citrobacter_freundii_OX_546_GN_gmk_PE_3_SV_1 ---------------MAQGTLYIVSAPSGAGKSSLIQALLKTQPLYD------TQVSVSHTTRAPRPGEVHGEHYFFVNHDEFRTMIGRDAFLEHAEVFGNYYGTSREAIEQVLASGVDVFLDIDWQGAQQIR--EKMPH--ARSIFILPPSKIELDRRLRGRGQDSEEVIAKRMAQAVAEMSHYAE---YDYLIVNDDFDTALGDLKTIIRAERLRMS-------------------RQKQRHDALISKLLAD-----------------
>sp|Q6HEU4|KGUA_BACHK_Guanylate_kinase_OS_Bacillus_thuringiensis_subsp._konkukian_(strain_97-27)_OX_281309_GN_gmk_PE_3_SV_2 -------------MRSRRGLLIVLSGPSGVGKGTVRKELFSH-EDTR------FQYSISVTTRKPREGEVDGVDYFFKEREEFEEMIRNEKLLEWAEFVGNYYGTPIDYVEKTLQEGKDVFLEIEVQGAIQVK--KAFPE--GVFIFLAPPSLSELKNRIVGRGTETEDVIENRLTVAKEEIDMMDA---YDYVVENDQVELACERIKAIVVGEHCRRE-------------------RVAKYYKEMTEGL--------------------
>sp|O34328|KGUA_BACSU_Guanylate_kinase_OS_Bacillus_subtilis_(strain_168)_OX_224308_GN_gmk_PE_3_SV_2 --------------MKERGLLIVLSGPSGVGKGTVRQAIFSQ-EDTK------FEYSISVTTRSPREGEVNGVDYFFKTRDEFEQMIADNKLLEWAEYVGNYYGTPVDYVEQTLQDGKDVFLEIEVQGALQVR--NAFPE--GLFIFLAPPSLSELKNRIVTRGTETDALIENRMKAAKAEIEMMDA---YDYVVENDNVETACDKIKAIVLAEHLKRE-------------------RVAPRYKKMLEVE--------------------
>sp|Q9K9Y2|KGUA_BACHD_Guanylate_kinase_OS_Bacillus_halodurans_(strain_ATCC_BAA-125_/_DSM_18197_/_FERM_7344_/_JCM_9153_/_C-125)_OX_272558_GN_gmk_PE_3_SV_1 -------------MEKEKGLLIVLSGPAGVGKGTVCSALRKH--DTN------IQYSVSATTRAPRKGEVDGVNYFFKSREQFEAMIEKEELLEWAEYVGNYYGTPIQYVRETIDSGKDIILEIEVQGALKVR--ERFPE--GVFIFLMPPSLAELRSRIVGRGTETEEVINKRMNVAKEEIEMMKK---YDYVVENDEVELAVDRIKAIVTAEHCKRE-------------------RLIEKYH…
>sp|Q732K0|KGUA_BACC1_Guanylate_kinase_OS_Bacillus_cereus_(strain_ATCC_10987_/_NRS_248)_OX_222523_GN_gmk_PE_3_SV_2 -------------MRSRRGLLIVLSGPSGVGKGTVRKELFSH-EDTR------FQYSISVTTRKPREGEVDGVDYFFKEREEFEEMIRNEKLLEWAEFVGNYYGTPIDYVEKTLQEGKDVFLEIEVQGAIQVK--KAFPE--GVFIFLAPPSLSELKNRIVGRGTETEDVIENRLTVAKEEIDMMDA---YDYVVENDQVELACERIKAIVVGEHCRRE-------------------RVAKYYKEMTEGL--------------------
>sp|Q81WG7|KGUA_BACAN_Guanylate_kinase_OS_Bacillus_anthracis_OX_1392_GN_gmk_PE_3_SV_1 -------------MRSRRGLLIVLSGPSGVGKGTVRKELFSH-EDTR------FQYSISVTTRKPREGEVDGVDYFFKEREEFEEMIRNEKLLEWAEFVGNYYGTPIDYVEKTLQEGKDVFLEIEVQGAIQVK--KAFPE--GVFIFLAPPSLSELKNRIVGRGTETEDVIENRLTVAKEEIDMMDA---YDYVVENDQVELACERIKAIVVGEHCRRE-------------------RVAKYYKEMTEGL--------------------
>sp|Q8UGD7|KGUA_AGRFC_Guanylate_kinase_OS_Agrobacterium_fabrum_(strain_C58_/_ATCC_33970)_OX_176299_GN_gmk_PE_3_SV_1 ----MVPVNNSPVTIARRGLMLVISSPSGAGKSTIARNLLEK--DKN------ISLSVSVTTRPRRQSEIEGIHYHFISKRDFERMRDGDELLEWAEVHGNFYGTPREPVEAAMAAGRDMLFDIDWQGAEQLQ--DKMKA-DVVSIFILPPTMTELQSRLHRRAEDSEEVIKTRLLNSRAEIEHWRD---YDYVILNDDLQAAFEGIEAIVKAERVRRD-------------------RRHGMF-DFVRSLLEEEPKL-------------
