# Supplementary material for: Evolution of (p)ppGpp-HPRT regulation through diversification of an allosteric oligomeric interaction
Source: eLife. 2019 Sep 25;8:e47534. doi: 10.7554/eLife.47534 (PMC6783271; doi:10.7554/eLife.47534)
Supplement: Supplementary file 1. [file elife-47534-supp1.xlsx]

## Sheet: Primers
Primer sequences
Primer ID	Sequence (5' to 3')	Purpose
oJW492	GCTTTGTTAGCAGCCGGATCAG	amplify pLIC-trPC-HA insert
oJW1124	CCGCACCTGTGGCGCCGGTG	amplify pLIC-trPC-HA insert
oJW2565	CAGATGTATCCAAATCTTTAATGATTGCTACTTCTCCAGAAGAAACCGTAGAAT	megaprimer mutagenesis for B. subtilis HPRT K81A
oJW2569	GAGCTCTACGAGAGCACTTAAGGTTAACCCACTGTCGATG	megaprimer mutagenesis for B. subtilis HPRT Y110A
oJW2714	CTTCTCCAGAGCTTGATACATCCATGAAATCC	Cloning B. subtilis HPRT Δ(70-76)
oJW2715	GATGTATCAAGCTCTGGAGAAGTAAAAATCATTAAAG	Cloning B. subtilis HPRT Δ(70-76)
oJW2716	GATTTTTACTTCTCCTGATACATCCATGAAATCCATTTC	Cloning B. subtilis HPRT Δ(69-77)
oJW2718	CATGGATGTATCAGGAGAAGTAAAAATCATTAAAGATTTGG	Cloning B. subtilis HPRT Δ(69-77)
oJW2986	CTGGAGAAGTAGAAATCATTAAAGATTTGG	megaprimer mutagenesis for B. subtilis HPRT K81E
oJW2989	CTGGAGAAGTAAAATGGATTAAAGATTTGGATAC	megaprimer mutagenesis for B. subtilis HPRT I82W/Y110A
oJW3324	CACTGTCGATGATATCTGCAATAATTAAGATGTCCCGGCCC	QuikChange mutagenesis for B. subtilis HPRT E99A
oJW3325	GGGCCGGGACATCTTAATTATTGCAGATATCATCGACAGTG	QuikChange mutagenesis for B. subtilis HPRT E99A
oJW3326	AACCCACTGTCGATGATAGCTTCAATAATTAAGATGTCCCG	QuikChange mutagenesis for B. subtilis HPRT D100A
oJW3327	CGGGACATCTTAATTATTGAAGCTATCATCGACAGTGGGTT	QuikChange mutagenesis for B. subtilis HPRT D100A
oJW3328	ACCCACTGTCGATGATATTTTCAATAATTAAGATGTCCCGGC	QuikChange mutagenesis for B. subtilis HPRT D100N
oJW3329	GCCGGGACATCTTAATTATTGAAAATATCATCGACAGTGGGT	QuikChange mutagenesis for B. subtilis HPRT D100N
oJW3330	AGGTTAACCCACTGTCGATGGCATCTTCAATAATTAAGATGTCCCG	QuikChange mutagenesis for B. subtilis HPRT I101A
oJW3331	CGGGACATCTTAATTATTGAAGATGCCATCGACAGTGGGTTAACCT	QuikChange mutagenesis for B. subtilis HPRT I101A
oJW3332	GATAACTTAAGGTTAACCCACTGGCGATGATATCTTCAATAATTAAG	QuikChange mutagenesis for B. subtilis HPRT D103A
oJW3333	CTTAATTATTGAAGATATCATCGCCAGTGGGTTAACCTTAAGTTATC	QuikChange mutagenesis for B. subtilis HPRT D103A
oJW3334	TAACTTAAGGTTAACCCACTGTTGATGATATCTTCAATAATTAAGATGTCC	QuikChange mutagenesis for B. subtilis HPRT D103N
oJW3335	GGACATCTTAATTATTGAAGATATCATCAACAGTGGGTTAACCTTAAGTTA	QuikChange mutagenesis for B. subtilis HPRT D103N
oJW3336	TACGAGATAACTTAAGGTTAACCCAGCGTCGATGATATCTTCAATAATTAAG	QuikChange mutagenesis for B. subtilis HPRT S104A
oJW3337	CTTAATTATTGAAGATATCATCGACGCTGGGTTAACCTTAAGTTATCTCGTA	QuikChange mutagenesis for B. subtilis HPRT S104A
oJW2604	TGAAGATATCATCGACAGTGCGTTAACCTTAAGTTATCTCG	megaprimer mutagenesis for B. subtilis HPRT G105A
oJW3338	TACGAGATAACTTAAGGCTAACCCACTGTCGATGATATCTTC	QuikChange mutagenesis for B. subtilis HPRT T107A
oJW3339	GAAGATATCATCGACAGTGGGTTAGCCTTAAGTTATCTCGTA	QuikChange mutagenesis for B. subtilis HPRT T107A
oJW3340	CTTTTCTTCCGCTCGGTGCATCCAAAAGGGTAACAATCTTAATTGATTTTGC	QuikChange mutagenesis for B. subtilis HPRT K131A
oJW3341	GCAAAATCAATTAAGATTGTTACCCTTTTGGATGCACCGAGCGGAAGAAAAG	QuikChange mutagenesis for B. subtilis HPRT K131A
oJW3342	GCTTTTCTTCCGCTCGGCTCATCCAAAAGGGTAACAATCTTAATTGATTTTGC	QuikChange mutagenesis for B. subtilis HPRT K131E
oJW3343	GCAAAATCAATTAAGATTGTTACCCTTTTGGATGAGCCGAGCGGAAGAAAAGC	QuikChange mutagenesis for B. subtilis HPRT K131E
oJW3344	AAGTCCGTAACCCACTACAGCCGCGTCAGGAACTTCAAAA	QuikChange mutagenesis for B. subtilis HPRT F152A
oJW3345	TTTTGAAGTTCCTGACGCGGCTGTAGTGGGTTACGGACTT	QuikChange mutagenesis for B. subtilis HPRT F152A
oJW2606	GTTCCTGACGCGTTTGCAGTGGGTTACGGACTT	megaprimer mutagenesis for B. subtilis HPRT V153A
oJW3346	GCTCAGCATAATCAGCTCCGTAACCCACTACAAACGCG	QuikChange mutagenesis for B. subtilis HPRT L158A
oJW3347	CGCGTTTGTAGTGGGTTACGGAGCTGATTATGCTGAGC	QuikChange mutagenesis for B. subtilis HPRT L158A
oJW3348	GATAGCGCTCAGCATAAGCAAGTCCGTAACCCACT	QuikChange mutagenesis for B. subtilis HPRT D159A
oJW3349	AGTGGGTTACGGACTTGCTTATGCTGAGCGCTATC	QuikChange mutagenesis for B. subtilis HPRT D159A
oJW3350	GATAGCGCTCAGCATAATTAAGTCCGTAACCCACTAC	QuikChange mutagenesis for B. subtilis HPRT D159N
oJW3351	GTAGTGGGTTACGGACTTAATTATGCTGAGCGCTATC	QuikChange mutagenesis for B. subtilis HPRT D159N
oJW3352	TCCGATATAAGGCAGATTGGCATAGCGCTCAGCATAATCA	QuikChange mutagenesis for B. subtilis HPRT R165A
oJW3353	TGATTATGCTGAGCGCTATGCCAATCTGCCTTATATCGGA	QuikChange mutagenesis for B. subtilis HPRT R165A
oJW3354	CACTCCGATATAAGGCAGATTCTCATAGCGCTCAGCATAATCAAGT	QuikChange mutagenesis for B. subtilis HPRT R165E
oJW3355	ACTTGATTATGCTGAGCGCTATGAGAATCTGCCTTATATCGGAGTG	QuikChange mutagenesis for B. subtilis HPRT R165E
oJW1550	CCCAAGCTTAAGGAGGTGATCTAATGAGCGAAAAATACATCG	cloning E. coli gpt into pDR90
oJW1551	ACATGCATGCTTAGCGACCGGAGATTGGC	cloning E. coli gpt into pDR90
oJW1569	CCCAAGCTTAAGGAGGTGATCTAATGATGAAACATGATATCGAG	cloning B. subtilis hprT into pDR90
oJW1570	ACATGCATGCTCAGCTTTCATAAACTGCCGG	cloning B. subtilis hprT into pDR90
oJW2553	GATTTTGCTTTACGGCATCGGAAGAGCTCTACGAGAT	megaprimer mutagenesis for B. subtilis HPRT Y117C

## Sheet: Organism primers
Primers used to amplify hprT homologs
Organism	Forward primer (5' to 3')	Reverse primer (5' to 3')	DNA source
Bacillus_anthracis_HPT1	TACTTCCAATCCAATGCAATGATGAATCAAGATATC	TTATCCACTTCCAATGTTATTAATTTGAGTAAACGCTTGG	purified genomic DNA
Bacillus_anthracis_HPT2	TACTTCCAATCCAATGCAATGAATATTGAAATAAAAGAC	TTATCCACTTCCAATGTTATTATCGACTTTTTAAGTTATACG	purified genomic DNA
Bacillus_subtilis_HPRT	TACTTCCAATCCAATGCAATGATGAAACATGATATCGAG	TTATCCACTTCCAATGTTATTAGCTTTCATAAACTGCCGGTTTTAAC	purified genomic DNA
Bacteroides_caccae_HPRT	TACTTCCAATCCAATGCAATGGATAGCATTCAGATAAAAGACAAG	TTATCCACTTCCAATGTTATTAGTCTACTACTGTGTAAATGTCGGGGTA	pooled fecal DNA
Bacteroides_finegoldii_HPRT	TACTTCCAATCCAATGCAATGGATACCATTCAGATAAAAGACAA	TTATCCACTTCCAATGTTATTAGTCTACTACTGTATAAATGTCGGGATAG	pooled fecal DNA
Bacteroides_intestinalis_HPRT	TACTTCCAATCCAATGCAATGGACACCATACAAATAAAAGACAA	TTATCCACTTCCAATGTTATTAATCCACTACTGTGTAAATATCCGC	pooled fecal DNA
Bacteroides_ovatus_HPRT	TACTTCCAATCCAATGCAATGGATACCATTCAGATAAAAGACA	TTATCCACTTCCAATGTTATTAATCTATTACTGTATAAATATCGGGATAATTACGT	pooled fecal DNA
Bacteroides_thetaiotaomicron_HPRT	TACTTCCAATCCAATGCAATGGATACCATACAGATAAAAGACAA	TTATCCACTTCCAATGTTATTAATCTACTACAGTATAAATATCGGGATAATTGC	pooled fecal DNA
Bacteroides_uniformis_HPRT	TACTTCCAATCCAATGCAATGGATACCATACAAATAAAAGACAAGAT	TTATCCACTTCCAATGTTATTAGTCTACTACAGTATAAATGTCGGGATAGTTG	pooled fecal DNA
Blautia_hansenii_HPRT	TACTTCCAATCCAATGCAATGAGTGAAAAAATTCGTGTATTATTAAGC	TTATCCACTTCCAATGTTATTATGAAAGCTCAACCACTCCAATA	pooled fecal DNA
Caenorhabditis_elegans_HPRT	TACTTCCAATCCAATGCAATGGCTCCAACTCGTGCTG_x000B_	TTATCCACTTCCAATGTTATTATTCCGATTTATATTTCTC_x000B_	purified genomic DNA
Caulobacter_crescentus_HPRT	TACTTCCAATCCAATGCAATGAATGACCTTCCCAAGCCCGAA	TTATCCACTTCCAATGTTATTAATCCATCGCGCCGATGTAC	purified genomic DNA
Cellulomonas_gilvus_HPRT	TACTTCCAATCCAATGCAGTGGACCCGGCGGACATG	TTATCCACTTCCAATGTTATTAGGCCCCGTACACGT	purified genomic DNA
Clostridium_leptum_HPRT	TACTTCCAATCCAATGCAATGGACATGAAGTGTGAAAATG	TTATCCACTTCCAATGTTATTAAAGTTGATAGGCTTCCGGCT	pooled fecal DNA
Clostridium_spiroforme_HPRT	TACTTCCAATCCAATGCAATGCATAAGAATATAAAAGAAATTTTAATTAGTG	TTATCCACTTCCAATGTTATTACTTATAACATTCTTCTTTTAAAATACCTACAT	pooled fecal DNA
Collinsella_aerofaciens_HPRT	TACTTCCAATCCAATGCAATGGCTTCTCAACATCCGG	TTATCCACTTCCAATGTTATTACGAATAAACCTCCGGTTTCA	pooled fecal DNA
Coxiella_burnetii_HPRT	TACTTCCAATCCAATGCAATGATTTTACCTGAACATATTCGTG	TTATCCACTTCCAATGTTATTATTCATACTCAGGAGCGACCAT	purified genomic DNA
Enterococcus_faecalis_HPRT	TACTTCCAATCCAATGCAATGATAGAAAAAGATATTG	TTATCCACTTCCAATGTTATTAATTTGATTCGTAAACTTC	purified genomic DNA
Escherichia_coli_HPRT	TACTTCCAATCCAATGCAATGAAACATACTGTAGAAG	TTATCCACTTCCAATGTTATTACTCGTCCAGCAGAATCAC	purified genomic DNA
Eubacterium_eligens_HPRT	TACTTCCAATCCAATGCAATGAAAGAACCATTTATCAGTGTCC	TTATCCACTTCCAATGTTATTATGCCTCTTCGTCAAGGTGTA	pooled fecal DNA
Eubacterium_hallii_HPRT	TACTTCCAATCCAATGCAATGGAGGACACGGAAATGG	TTATCCACTTCCAATGTTATTATTCAACATTGTCTCCTTTCTCTTC	pooled fecal DNA
Eubacterium_ventriosum_HPRT	TACTTCCAATCCAATGCAATGAATACAAAGATTAGTGTTATGATTAGCGA	TTATCCACTTCCAATGTTATTATTGCTCAATAACTCCAATATATGGTAA	pooled fecal DNA
Holdemania_filiformis_HPRT	TACTTCCAATCCAATGCAATGCATCCATGTTTAGAAAAAATTTT	TTATCCACTTCCAATGTTATTACTTATAGCATTCTTCTTTCAGGACACC	pooled fecal DNA
Klebsiella_pneumoniae_HPRT	TACTTCCAATCCAATGCAATGAAACATACTGTAGAAGTGATGATC	TTATCCACTTCCAATGTTATTACTCGTCCAGCAGGGTG	purified genomic DNA
Legionella_pneumophila_HPRT	TACTTCCAATCCAATGCAATGACCATTCCTGATAAAATTAAAGCTG	TTATCCACTTCCAATGTTATTATTTATTTGCCTCATGATCCGGATG	purified genomic DNA
Listeria_monocytogenes_HPRT	TACTTCCAATCCAATGCAATGCATAATGATATTCAGAAAGTGCTG	TTATCCACTTCCAATGTTATTACTCGCTGTAAATTTCTGGTTTTAAAATAC	purified genomic DNA
Mycobacterium_tuberculosis_HPRT	TACTTCCAATCCAATGCATTGACGCCCGCGTTGG	TTATCCACTTCCAATGTTATTACTGATAGACCCTGGGGTCC	purified genomic DNA
Neisseria_meningitidis_HPRT	TACTTCCAATCCAATGCAATGACCGATTTAGAAACCAAACGC	TTATCCACTTCCAATGTTATTATTTTCCGTCCAATGCGTAAATC	purified genomic DNA
Photobacterium_phosphoreum_HPRT	TACTTCCAATCCAATGCAATGAAGCACACTATCGAAGTAATG	TTATCCACTTCCAATGTTATTATTCTGCGTCTGGAATAACTTTAC	purified genomic DNA
Pseudomonas_aeruginosa_HPRT	TACTTCCAATCCAATGCAATGTCCGTCGATCTCG	TTATCCACTTCCAATGTTATTATCAGAGCCCCTTGACC	purified genomic DNA
Pseudomonas_syringae_HPRT	TACTTCCAATCCAATGCAATGTCCGCTGATCTCGAG	TTATCCACTTCCAATGTTATTATTACATCCCTTTGACCGC	purified genomic DNA
Ruminococcus_lactaris_HPRT	TACTTCCAATCCAATGCAATGGCAGAGAGTATAAAAGTATTAGTTCC	TTATCCACTTCCAATGTTATTATTCTACACCTTCCACAACTCCG	pooled fecal DNA
Ruminococcus_torques_HPRT	TACTTCCAATCCAATGCAATGATTTCGGAAGAGAAAGTTGA	TTATCCACTTCCAATGTTATTATTCCACGCCTTCCACTACG	pooled fecal DNA
Saccharomyces_cerevisiae_HPRT	TACTTCCAATCCAATGCAATGTCGGCAAACGATAAG	TTATCCACTTCCAATGTTATTATTGCTTGTGTTCCTGCTC	purified genomic DNA
Sinorhizobium_meliloti_HPRT	TACTTCCAATCCAATGCAATGCCCGTCGTCCGC	TTATCCACTTCCAATGTTATTAGGTTGCGTCGCCCGTC	purified genomic DNA
Staphylococcus_aureus_HPRT	TACTTCCAATCCAATGCAATGCATAATGATTTGAAAG	TTATCCACTTCCAATGTTATTAATTTGAATACACTTCAGG	purified genomic DNA
Streptococcus_mutans_HPRT	TACTTCCAATCCAATGCAATGCTTGAACAGAATATTAAG	TTATCCACTTCCAATGTTATTATTTTGAATAAACGTCTTC	purified genomic DNA
Streptomyces_coelicolor_HPRT	TACTTCCAATCCAATGCAGTGATGCGGGTGGACG	TTATCCACTTCCAATGTTATTATCAGCCGCCGTACACG	purified genomic DNA
Thermotoga_maritima_HPRT	TACTTCCAATCCAATGCAATGATAAAGGTGCTGATAGACGAAGAG	TTATCCACTTCCAATGTTATTATTCCACATAGCCTATGTAGGGAAGGTT	purified genomic DNA
Thermus_thermophilus_HPRT	TACTTCCAATCCAATGCAATGAAGGGCATGTTCACGC	TTATCCACTTCCAATGTTATTATTCCTCCTCCGGGCGGAT	purified genomic DNA
Yersinia_enterocolitica_HPRT	TACTTCCAATCCAATGCAATGAAACACACTGTAGAAGTCATG	TTATCCACTTCCAATGTTATTACTCGTCAAACATGACAACTTTACC	purified genomic DNA

## Sheet: Plasmids
Plasmids used in this study
Plasmid ID	Construct	Purpose	Notes	Reference
pMCSG7	pLIC-trPC-HA	Expression vector		Stols et al., 2002
pJW438	pLIC-trPC-HA Bacillus_anthracis_HPRT1	HPRT expression		this work
pJW491	pLIC-trPC-HA Bacillus_anthracis_HPRT2	HPRT expression		this work
pJW408	pLIC-trPC-HA Bacillus_subtilis_HPRT	HPRT expression		this work
pJW606	pLIC-trPC-HA Bacteroides_caccae_HPRT	HPRT expression		this work
pJW607	pLIC-trPC-HA Bacteroides_finegoldii_HPRT	HPRT expression	Amino acid variants: Q124E, E125A, D141N	this work
pJW608	pLIC-trPC-HA Bacteroides_intestinalis_HPRT	HPRT expression		this work
pJW609	pLIC-trPC-HA Bacteroides_ovatus_HPRT	HPRT expression		this work
pJW610	pLIC-trPC-HA Bacteroides_thetaiotaomicron_HPRT	HPRT expression	Amino acid variant: T80S	this work
pJW611	pLIC-trPC-HA Bacteroides_uniformis_HPRT	HPRT expression		this work
pJW612	pLIC-trPC-HA Blautia_hansenii_HPRT	HPRT expression		this work
pJW426	pLIC-trPC-HA Caenorhabditis_elegans_HPRT	HPRT expression		this work
pJW613	pLIC-trPC-HA Caulobacter_crescentus_HPRT	HPRT expression		this work
pJW614	pLIC-trPC-HA Cellulomonas_gilvus_HPRT	HPRT expression		this work
pJW615	pLIC-trPC-HA Clostridium_leptum_HPRT	HPRT expression		this work
pJW616	pLIC-trPC-HA Clostridium_spiroforme_HPRT	HPRT expression		this work
pJW617	pLIC-trPC-HA Collinsella_aerofaciens_HPRT	HPRT expression		this work
pJW471	pLIC-trPC-HA Coxiella_burnetii_HPRT	HPRT expression		this work
pJW439	pLIC-trPC-HA Enterococcus_faecalis_HPRT	HPRT expression		this work
pJW406	pLIC-trPC-HA Escherichia_coli_HPRT	HPRT expression		this work
pJW618	pLIC-trPC-HA Eubacterium_eligens_HPRT	HPRT expression		this work
pJW619	pLIC-trPC-HA Eubacterium_hallii_HPRT	HPRT expression		this work
pJW620	pLIC-trPC-HA Eubacterium_ventriosum_HPRT	HPRT expression	Amino acid variant: A30E	this work
pJW621	pLIC-trPC-HA Holdemania_filiformis_HPRT	HPRT expression	Amino acid variant: L83I	this work
pJW622	pLIC-trPC-HA Klebsiella_pneumoniae_HPRT	HPRT expression		this work
pJW623	pLIC-trPC-HA Legionella_pneumophila_HPRT	HPRT expression		this work
pJW624	pLIC-trPC-HA Listeria_monocytogenes_HPRT	HPRT expression		this work
pJW474	pLIC-trPC-HA Mycobacterium_tuberculosis_HPRT	HPRT expression		this work
pJW625	pLIC-trPC-HA Neisseria_meningitidis_HPRT	HPRT expression		this work
pJW626	pLIC-trPC-HA Photobacterium_phosphoreum_HPRT	HPRT expression		this work
pJW627	pLIC-trPC-HA Pseudomonas_aeruginosa_HPRT	HPRT expression		this work
pJW628	pLIC-trPC-HA Pseudomonas_syringae_HPRT	HPRT expression		this work
pJW629	pLIC-trPC-HA Ruminococcus_lactaris_HPRT	HPRT expression	Amino acid variant: K27R	this work
pJW630	pLIC-trPC-HA Ruminococcus_torques_HPRT	HPRT expression		this work
pJW444	pLIC-trPC-HA Saccharomyces_cerevisiae_HPRT	HPRT expression		this work
pJW631	pLIC-trPC-HA Sinorhizobium_meliloti_HPRT	HPRT expression		this work
pJW450	pLIC-trPC-HA Staphylococcus_aureus_HPRT	HPRT expression		this work
pJW440	pLIC-trPC-HA Streptococcus_mutans_HPRT	HPRT expression		this work
pJW470	pLIC-trPC-HA Streptomyces_coelicolor_HPRT	HPRT expression		this work
pJW632	pLIC-trPC-HA Thermotoga_maritima_HPRT	HPRT expression		this work
pJW633	pLIC-trPC-HA Thermus_thermophilus_HPRT	HPRT expression		this work
pJW634	pLIC-trPC-HA Yersinia_enterocolitica_HPRT	HPRT expression		this work
pJW635	pLIC-trPC-HA Bacillus subtilis HPRT E99A	HPRT expression		this work
pJW636	pLIC-trPC-HA Bacillus subtilis HPRT D100A	HPRT expression		this work
pJW637	pLIC-trPC-HA Bacillus subtilis HPRT D100N	HPRT expression		this work
pJW638	pLIC-trPC-HA Bacillus subtilis HPRT I101A	HPRT expression		this work
pJW639	pLIC-trPC-HA Bacillus subtilis HPRT D103A	HPRT expression		this work
pJW640	pLIC-trPC-HA Bacillus subtilis HPRT D103N	HPRT expression		this work
pJW641	pLIC-trPC-HA Bacillus subtilis HPRT S104A	HPRT expression		this work
pJW642	pLIC-trPC-HA Bacillus subtilis HPRT G105A	HPRT expression		this work
pJW643	pLIC-trPC-HA Bacillus subtilis HPRT T107A	HPRT expression		this work
pJW644	pLIC-trPC-HA Bacillus subtilis HPRT K131A	HPRT expression		this work
pJW645	pLIC-trPC-HA Bacillus subtilis HPRT K131E	HPRT expression		this work
pJW646	pLIC-trPC-HA Bacillus subtilis HPRT F152A	HPRT expression		this work
pJW647	pLIC-trPC-HA Bacillus subtilis HPRT V153A	HPRT expression		this work
pJW648	pLIC-trPC-HA Bacillus subtilis HPRT L158A	HPRT expression		this work
pJW649	pLIC-trPC-HA Bacillus subtilis HPRT D159A	HPRT expression		this work
pJW650	pLIC-trPC-HA Bacillus subtilis HPRT D159N	HPRT expression		this work
pJW651	pLIC-trPC-HA Bacillus subtilis HPRT R165A	HPRT expression		this work
pJW652	pLIC-trPC-HA Bacillus subtilis HPRT R165E	HPRT expression		this work
pJW653	pLIC-trPC-HA Bacillus subtilis HPRT Δ(70-76)	HPRT expression		this work
pJW654	pLIC-trPC-HA Bacillus subtilis HPRT Δ(69-77)	HPRT expression		this work
pJW655	pLIC-trPC-HA Bacillus subtilis HPRT K81A	HPRT expression		this work
pJW656	pLIC-trPC-HA Bacillus subtilis HPRT K81E	HPRT expression		this work
pJW657	pLIC-trPC-HA Bsu-Lpn chimera	HPRT expression		this work
pJW468	pDR90-Phyperspac E. coli gpt	overexpression of E. coli XGPRT in B. subtilis		this work
pJW469	pDR90-Phyperspac B. subtilis hprT	overexpression of B. subtilis HPRT in B. subtilis		this work
pJW709	pLIC-trPC-HA Bacillus subtilis HPRT Y117C	HPRT expression		this work

## Sheet: Strains
Strains used in this study
Strain	Genotype	Reference	Purpose
CF5766	BL21(DE3)/pHM504 (pT7 GppA) Ap	Mechold et al., 2013	Expressing GppA enzyme for synthesis of ppGpp
CF7955	BL21(DE3)/pHM1381 (pUM99) (pT7 RelSeq1-385H) Ap	Mechold et al., 2002	Expressing Rel enzyme for synthesis of (p)ppGpp
JDW2108	B. subtilis SMY gmk::ecgmk	Liu et al., 2015	Replaced endogenous gmk with (p)ppGpp-insensitive E. coli gmk
JDW2121	B. subtilis SMY gmk::ecgmk amyE::Phyperspac-ecgpt	This work	Expressing E. coli gpt from an exogenous IPTG-dependent promoter
JDW2128	B. subtilis SMY gmk::ecgmk amyE::Phyperspac-bshprT	This work	Expressing B. subtilis hprT from an exogenous IPTG-dependent promoter
